# Supplementary material for: Development and Validation of RAA-CRISPR/Cas12a-Based Assay for Detecting Porcine Rotavirus
Source: Animals (Basel). 2024 Nov 25;14(23):3387. doi: 10.3390/ani14233387 (PMC11640193; doi:10.3390/ani14233387)
Supplement: Supplementary file 1 [file animals-14-03387-s001.zip]

Archive with 1 entries (1 files):
- animals-3261404-supplementary.pdf
